# Supplementary material for: MADNet: Marine Animal Detection Network using the YOLO platform
Source: PLoS One. 2025 May 8;20(5):e0322799. doi: 10.1371/journal.pone.0322799 (PMC12061432; doi:10.1371/journal.pone.0322799)
Supplement: S1 File — (ZIP) [file pone.0322799.s001.zip › Supporting information/code/anchor-free_code/MADNet.yaml]

# Parameters
nc: 6  # number of classes
depth_multiple: 0.33  # model depth multiple
width_multiple: 0.25  # layer channel multiple

# Backbone: Res, VoVCSP, BottleneckCSP, space_to_depth,[1]],  Bottleneck, C3
backbone:
  # [from, number, module, args]
  [[-1, 1, Conv, [64, 3, 2]],        # 0-P1/2
  
   [-1, 1, Conv, [128, 3, 2]],     # 1-P2/4
   [-1, 1, Conv, [128, 1, 1]],
   [-1, 1, Bottleneck, [128, True]],
   [-1, 1, Conv, [128, 1, 1]],
   [[-1, -3], 1, Concat, [1]],
   [-1, 1, Conv, [128, 1, 1]],
   
   [-1, 1, Conv, [256, 3, 2]],    # 7-P3/8
   [-1, 1, Conv, [256, 1, 1]],
   [-1, 1, Bottleneck, [256, True]],     #   9
   [-1, 1, Conv, [256, 1, 1]],
   [[-1, -3], 1, Concat, [1]],
   [-1, 1, Conv, [256, 1, 1]],     # 12
   
   [-1, 1, Conv, [512, 3, 2]],    # 13-P4/16
   [-1, 1, Conv, [512, 1, 1]],
   [-1, 1, Bottleneck, [512, True]],     # 15
   [-1, 1, Conv, [512, 1, 1]],
   [[-1, -3], 1, Concat, [1]],
   [-1, 1, Conv, [512, 1, 1]],
   
   [-1, 1, Conv, [768, 3, 2]],    # 19-P5/32
   [-1, 1, Conv, [768, 1, 1]],
   [-1, 1, Bottleneck, [768, True]], 
   [-1, 1, SPPR, [768, 5]],        #   22
  ]

# YOLOv8.0n head
head:
  - [-1, 1, nn.Upsample, [None, 2, 'nearest']]
  - [[-1, 18], 1, Concat, [1]]  # cat backbone P4
  - [-1, 3, C3, [512, False]]         # 25

  - [-1, 1, nn.Upsample, [None, 2, 'nearest']]
  - [[-1, 12], 1, Concat, [1]]  # cat backbone P3
  - [-1, 3, C3, [256, False]]         # 28 (P3/8-small)

  - [-1, 1, Conv, [256, 3, 2]]
  - [[-1, 25], 1, Concat, [1]]  # cat head P4
  - [-1, 3, C3, [512, False]]         # 31 (P4/16-medium)

  - [-1, 1, Conv, [512, 3, 2]]
  - [[-1, 22], 1, Concat, [1]]  # cat head P5
  - [-1, 3, C3, [768, False]]       # 34 (P5/32-large)

  - [[28, 31, 34], 1, Detect, [nc]]  # Detect(P3, P4, P5)
