# Supplementary material for: MADNet: Marine Animal Detection Network using the YOLO platform
Source: PLoS One. 2025 May 8;20(5):e0322799. doi: 10.1371/journal.pone.0322799 (PMC12061432; doi:10.1371/journal.pone.0322799)
Supplement: S1 File — (ZIP) [file pone.0322799.s001.zip › Supporting information/code/anchor-free_code/yolov7-tiny.yaml]

# parameters
nc: 6  # number of classes
depth_multiple: 1.00  # model depth multiple
width_multiple: 1.00  # layer channel multiple

# YOLOv7-tiny backbone
backbone:
  # [from, number, module, args]
  [[-1, 1, Conv, [32, 3, 2]],  # 0-P1/2  
  
   [-1, 1, Conv, [64, 3, 2]],  # 1-P2/4    
   
   [-1, 1, Conv, [32, 1, 1]],
   [-2, 1, Conv, [32, 1, 1]],
   [-1, 1, Conv, [32, 3, 1]],
   [-1, 1, Conv, [32, 3, 1]],
   [[-1, -2, -3, -4], 1, Concat, [1]],
   [-1, 1, Conv, [64, 1, 1]],  # 7
   
   [-1, 1, MP, [64]],  # 8-P3/8
   [-1, 1, Conv, [64, 1, 1]],
   [-2, 1, Conv, [64, 1, 1]],
   [-1, 1, Conv, [64, 3, 1]],
   [-1, 1, Conv, [64, 3, 1]],
   [[-1, -2, -3, -4], 1, Concat, [1]],
   [-1, 1, Conv, [128, 1, 1]],  # 14
   
   [-1, 1, MP, [128]],  # 15-P4/16
   [-1, 1, Conv, [128, 1, 1]],
   [-2, 1, Conv, [128, 1, 1]],
   [-1, 1, Conv, [128, 3, 1]],
   [-1, 1, Conv, [128, 3, 1]],
   [[-1, -2, -3, -4], 1, Concat, [1]],
   [-1, 1, Conv, [256, 1, 1]],  # 21
   
   [-1, 1, MP, [256]],  # 22-P5/32
   [-1, 1, Conv, [256, 1, 1]],
   [-2, 1, Conv, [256, 1, 1]],
   [-1, 1, Conv, [256, 3, 1]],
   [-1, 1, Conv, [256, 3, 1]],
   [[-1, -2, -3, -4], 1, Concat, [1]],
   [-1, 1, Conv, [512, 1, 1]],  # 28
  ]

# YOLOv7-tiny head
head:
  [[-1, 1, Conv, [256, 1, 1]],
   [-2, 1, Conv, [256, 1, 1]],
   [-1, 1, SP, [256, 5]],
   [-2, 1, SP, [256, 9]],
   [-3, 1, SP, [256, 13]],
   [[-1, -2, -3, -4], 1, Concat, [1]],
   [-1, 1, Conv, [256, 1, 1]],
   [[-1, -7], 1, Concat, [1]],
   [-1, 1, Conv, [256, 1, 1]],  # 37
  
   [-1, 1, Conv, [128, 1, 1]],
   [-1, 1, nn.Upsample, [None, 2, 'nearest']],
   [21, 1, Conv, [128, 1, 1]], # route backbone P4
   [[-1, -2], 1, Concat, [1]],
   
   [-1, 1, Conv, [64, 1, 1]],
   [-2, 1, Conv, [64, 1, 1]],
   [-1, 1, Conv, [64, 3, 1]],
   [-1, 1, Conv, [64, 3, 1]],
   [[-1, -2, -3, -4], 1, Concat, [1]],
   [-1, 1, Conv, [128, 1, 1]],  # 47
  
   [-1, 1, Conv, [64, 1, 1]],
   [-1, 1, nn.Upsample, [None, 2, 'nearest']],
   [14, 1, Conv, [64, 1, 1]], # route backbone P3
   [[-1, -2], 1, Concat, [1]],
   
   [-1, 1, Conv, [32, 1, 1]],
   [-2, 1, Conv, [32, 1, 1]],
   [-1, 1, Conv, [32, 3, 1]],
   [-1, 1, Conv, [32, 3, 1]],
   [[-1, -2, -3, -4], 1, Concat, [1]],
   [-1, 1, Conv, [64, 1, 1]],  # 57
   
   [-1, 1, Conv, [128, 3, 2]],
   [[-1, 47], 1, Concat, [1]],
   
   [-1, 1, Conv, [64, 1, 1]],
   [-2, 1, Conv, [64, 1, 1]],
   [-1, 1, Conv, [64, 3, 1]],
   [-1, 1, Conv, [64, 3, 1]],
   [[-1, -2, -3, -4], 1, Concat, [1]],
   [-1, 1, Conv, [128, 1, 1]],  # 65
   
   [-1, 1, Conv, [256, 3, 2]],
   [[-1, 37], 1, Concat, [1]],
   
   [-1, 1, Conv, [128, 1, 1]],
   [-2, 1, Conv, [128, 1, 1]],
   [-1, 1, Conv, [128, 3, 1]],
   [-1, 1, Conv, [128, 3, 1]],
   [[-1, -2, -3, -4], 1, Concat, [1]],
   [-1, 1, Conv, [256, 1, 1]],  # 73
      
   [57, 1, Conv, [128, 3, 1]],
   [65, 1, Conv, [256, 3, 1]],
   [73, 1, Conv, [512, 3, 1]],

   [[74,75,76], 1, Detect, [nc]],   # Detect(P3, P4, P5)
  ]
